# Supplementary material for: Epichaperome Inhibition by PU-H71-Mediated Targeting of HSP90 Sensitizes Glioblastoma Cells to Alkylator-Induced DNA Damage
Source: Cancers (Basel). 2024 Nov 24;16(23):3934. doi: 10.3390/cancers16233934 (PMC11640441; doi:10.3390/cancers16233934)
Supplement: Supplementary file 1 [file cancers-16-03934-s001.zip]

Archive with 1 entries (1 files):
- cancers-3277282-supplementary.pdf
